# Supplementary material for: Regenerative Surgical Treatment of Peri-Implantitis: A Systematic Review and Meta-Analysis
Source: Dent J (Basel). 2026 Mar 18;14(3):180. doi: 10.3390/dj14030180 (PMC13024934; doi:10.3390/dj14030180)
Supplement: Supplementary file 1 [file dentistry-14-00180-s001.zip]

Archive with 2 entries (2 files):
- Table S1 PRISMA_2020_checklist.pdf
- Table S2 Detailed electronic search strategies used for PubMed Scopus and Web of Science.pdf
